# Supplementary material for: Mitotic Activity, Cell Survival, and Neuronal Differentiation in the Hilus of the Dentate Gyrus Under Physiological and Hypothyroid Conditions in Adult Wistar Rats
Source: Cells. 2025 Jul 19;14(14):1112. doi: 10.3390/cells14141112 (PMC12293619; doi:10.3390/cells14141112)
Supplement: Supplementary file 1 [file cells-14-01112-s001.zip]

Archive with 1 entries (1 files):
- cells-3725106-supplementary.pdf
